# Supplementary material for: Translation, validation and test–retest reliability of the VISA-G patient-reported outcome tool into Danish (VISA-G.DK)
Source: PeerJ. 2020 Mar 4;8:e8724. doi: 10.7717/peerj.8724 (PMC7060749; doi:10.7717/peerj.8724)
Supplement: Supplemental Information 3 [file peerj-08-8724-s003.xlsx]

## Sheet: Ark1
asymptomatic	Pain test	Pain	lying test	lying retest	stairs test	stairs retest	ramp test	ramp retest	sitting test	sitting retest	worg house test	work house retest	sport test	sport retest	8a,b,c test	8a,b,c retest	total before	total after	Total score test	Total score retest
1T	10	10	10	10	10	10	10	10	10	10	10	10	10	10	30	30	100	100	100	100
2T	10	9	10	10	10	10	10	10	10	10	10	10	10	10	30	30	99	100	99	100
3T	10	10	10	10	10	10	10	10	10	10	10	10	10	10	30	30	100	100	100	100
4T	9	10	10	10	10	10	10	10	10	10	10	10	0	0	30	30	89	90	89	90
5T	10	10	10	10	10	10	10	10	10	10	10	10	10	10	30	30	100	100	100	100
6T	10	10	10	10	10	10	10	10	10	10	10	10	10	10	30	30	100	100	100	100
7T	9	10	7	7	10	10	10	10	10	10	10	10	10	10	30	30	95	96	95	96
8T	10	10	10	10	10	10	10	10	10	10	10	10	10	10	30	30	100	100	100	100
9T	10	10	10	10	10	10	10	10	10	10	10	10	10	10	30	30	100	100	100	100
10T	9	9	7	10	10	10	10	10	10	10	10	10	0	0	30	30	86	90	86	90
11T	10	10	10	10	10	10	10	10	10	10	10	10	10	10	30	30	100	100	100	100
12T	9	10	10	10	10	10	10	10	10	10	10	10	10	10	30	30	99	100	99	100
13T	10	10	10	10	10	10	10	10	10	10	10	10	10	10	30	30	100	100	100	100
14T	10	10	10	10	10	10	10	10	10	10	10	10	10	10	30	30	100	100	100	100
15T	10	10	10	10	10	10	10	10	10	10	10	10	10	10	30	30	100	100	100	100
16T	10	10	10	10	10	10	10	10	10	10	10	10	10	10	30	30	100	100	100	100
17T	10	10	10	10	10	10	10	10	10	10	10	10	10	10	30	30	100	100	100	100
18T	10	10	10	10	10	10	10	10	10	10	10	10	0	0	30	30	90	90	90	90
19T	10	10	10	10	10	10	10	10	10	10	10	10	10	10	30	30	100	100	100	100
20T	10	10	10	10	10	10	10	10	10	10	10	10	10	10	30	30	100	100	100	100
21T	9	10	10	10	10	10	10	10	10	10	10	10	10	10	30	30	99	100	99	100
22T	10	10	10	10	10	10	10	10	10	10	10	10	10	10	30	30	100	100	100	100
23T	10	10	10	10	10	10	10	10	10	10	10	10	10	10	30	30	100	100	100	100
24T	10	10	10	10	10	10	10	10	10	10	10	10	10	10	30	30	100	100	100	100
25T	10	10	10	10	10	10	10	10	10	10	10	10	0	0	30	30	90	90	90	90
26T	10	10	10	10	10	10	10	10	10	10	10	10	10	10	30	30	100	100	100	100
27T	9	9	10	10	10	10	10	10	10	10	10	10	10	10	30	30	99	99	99	99
28T	10	10	10	10	10	10	10	10	10	10	10	10	10	10	30	30	100	100	100	100
29T	10	10	10	10	10	10	10	10	10	10	10	10	10	10	30	30	100	100	100	100
30T	10	10	10	10	10	10	10	10	10	10	10	10	10	10	30	30	100	100	100	100
31T	10	10	10	10	10	10	10	10	10	10	10	10	10	10	30	30	100	100	100	100
32T	10	9	10	10	10	10	10	10	10	10	10	10	10	10	30	30	100	99	100	99
33T	10	10	10	10	10	10	10	10	10	10	10	10	0	0	30	30	90	90	90	90
34T	10	10	10	10	10	10	10	10	10	10	10	10	0	0	30	30	90	90	90	90
35T	10	10	10	10	10	10	10	10	10	10	10	10	10	10	30	30	100	100	100	100
36T	10	10	10	10	10	10	10	10	10	10	10	10	10	10	30	30	100	100	100	100
37T	9	10	10	10	10	10	10	10	10	10	10	10	10	10	30	30	99	100	99	100
38T	10	10	10	10	10	10	10	10	10	10	10	10	10	10	30	30	100	100	100	100
39T	10	10	10	10	10	10	10	10	10	10	10	10	10	10	30	30	100	100	100	100
40T	10	10	10	10	10	10	10	10	10	10	10	10	10	10	30	30	100	100	100	100
41T	10	10	10	10	10	10	10	10	10	10	10	10	10	10	30	30	100	100	100	100
42T	10	10	10	10	10	10	10	10	10	10	10	10	10	10	30	30	100	100	100	100
43T	10	8	10	10	10	10	10	10	10	10	10	10	10	10	30	30	100	98	100	98
44T	10	10	10	10	10	10	10	10	10	10	10	10	10	10	30	30	100	100	100	100
45T	10	10	10	10	10	10	10	10	10	10	10	10	10	10	30	30	100	100	100	100
46T	10	10	10	10	10	10	10	10	10	10	10	10	10	10	30	30	100	100	100	100
47T	10	10	10	10	10	10	10	10	10	10	10	10	10	10	30	30	100	100	100	100
48T	10	9	10	10	10	10	10	10	10	10	10	10	0	0	30	30	90	89	90	89
49T	10	10	10	10	10	10	10	10	10	10	10	10	10	10	30	30	100	100	100	100
50T	10	10	10	10	10	10	10	10	10	10	10	10	10	10	30	30	100	100	100	100
51T	10	10	10	10	10	10	10	10	10	10	10	10	10	10	30	30	100	100	100	100
52T	9	9	10	7	10	10	10	10	10	10	10	10	0	0	30	30	89	86	89	86
53T	10	10	10	10	10	10	10	10	10	10	10	10	10	10	30	30	100	100	100	100
54T	10	10	10	10	10	10	10	10	10	10	10	10	10	10	30	30	100	100	100	100
55T	10	10	10	10	10	10	10	10	10	10	10	10	10	10	30	30	100	100	100	100
56T	10	9	10	10	10	10	10	10	10	10	10	10	0	0	30	30	90	89	90	89
57T	10	10	10	10	10	10	10	10	10	10	10	10	0	0	30	30	90	90	90	90
58T	10	10	10	10	10	10	10	10	10	10	10	10	10	10	30	30	100	100	100	100
Symptomatic
1P	6	5	2	2	5	5	5	5	5	5	2	2	4	4	20	20	49	48	49	48
2P	5	4	5	5	10	10	7	7	5	5	7	7	4	4	20	20	63	62	63	62
3P	4	4	7	7	10	10	10	10	5	5	7	7	7	7	20	20	70	70	70	70
4P	4	5	7	5	10	10	7	7	7	7	5	5	4	4	20	20	64	63	64	63
5P	3	5	7	7	5	5	7	5	7	7	7	7	0	0	20	20	56	56	56	56
6P	7	6	2	2	5	5	7	7	5	5	2	2	0	0	20	20	48	47	48	47
7P	6	7	5	5	7	7	7	7	5	5	2	2	0	0	20	20	52	53	52	53
8P	6	4	2	2	5	5	7	7	5	5	5	5	4	4	20	20	54	52	54	52
9P	5	3	5	7	7	7	5	5	7	5	7	7	4	4	20	20	60	58	60	58
10P	5	7	5	5	7	7	7	7	7	7	7	7	7	7	20	20	65	67	65	67
11P	4	6	7	7	7	5	5	5	7	7	7	5	7	7	20	20	64	62	64	62
12P	4	5	7	7	7	7	7	7	7	7	7	7	10	7	20	20	69	67	69	67
13P	4	4	7	7	7	7	7	7	7	5	7	7	10	10	20	20	69	67	69	67
14P	5	5	5	5	7	7	5	5	7	7	7	5	7	7	20	20	63	61	63	61
15P	6	4	5	5	5	5	5	5	5	5	5	5	0	0	20	20	51	49	51	49
16P	5	4	7	7	7	7	7	5	7	7	7	7	7	7	20	20	67	64	67	64
17P	4	2	7	5	10	10	7	7	7	7	7	7	0	0	20	20	62	58	62	58
18P	4	4	7	7	7	5	7	7	7	7	7	7	7	7	20	20	66	64	66	64
19P	5	3	7	7	7	7	7	7	7	7	5	5	7	7	20	20	65	63	65	63
20P	7	6	5	7	5	7	5	7	5	5	7	7	4	4	20	20	58	63	58	63
21P	3	3	10	10	10	10	7	7	7	7	10	10	10	10	20	20	77	77	77	77
22P	4	4	7	7	7	7	7	7	7	7	10	10	0	0	20	20	62	62	62	62
23P	5	5	7	7	7	7	7	7	5	5	7	7	7	7	20	20	65	65	65	65
24P	5	5	7	7	7	7	5	5	5	5	7	7	7	7	20	20	63	63	63	63
25P	4	5	7	5	7	7	5	5	7	7	5	5	7	7	20	20	62	61	62	61
26P	6	4	7	7	7	7	7	7	5	5	7	7	4	4	20	20	63	61	63	61
27P	6	5	5	5	7	7	7	7	5	5	7	7	7	7	20	20	64	63	64	63
28P	6	5	7	5	7	7	7	7	5	5	5	7	7	7	20	20	62	63	62	63
29P	6	6	5	5	7	7	5	5	7	7	7	7	7	7	20	20	64	64	64	64
30P	4	3	7	5	7	7	5	5	7	7	7	7	7	7	20	20	64	61	64	61
31P	3	3	7	7	10	10	7	7	7	7	10	10	0	0	20	20	61	61	61	61
32P	4	4	7	7	7	7	7	7	7	7	7	7	7	7	20	20	66	66	66	66
33P	3	3	7	7	7	5	7	7	5	5	10	10	10	10	20	20	69	68	69	68
34P	6	5	5	5	5	5	7	7	7	7	7	7	4	4	20	20	61	60	61	60
35P	7	7	5	5	5	5	5	5	7	7	7	7	4	4	20	20	60	60	60	60
36P	7	6	5	7	5	5	5	5	5	5	5	5	0	0	20	20	52	53	52	53
37P	5	4	5	5	7	7	7	7	5	5	7	7	4	4	20	20	60	59	60	59
38P	4	4	7	7	7	7	7	5	7	7	7	7	7	7	20	20	64	64	64	64
39P	4	4	5	5	7	7	5	5	7	7	10	10	7	7	20	20	65	65	65	65
40P	3	4	7	7	7	7	5	7	7	5	10	10	7	7	20	20	66	67	66	67
41P	5	6	7	5	5	5	5	5	5	7	7	7	7	7	20	20	61	62	61	62
42P	2	2	10	10	10	10	7	5	7	7	10	10	7	7	20	20	73	71	73	71
43P	3	3	7	7	10	7	10	10	7	7	10	10	7	7	20	20	74	71	74	71
44P	3	4	10	7	7	7	10	10	7	7	7	7	10	10	20	20	64	62	64	62
45P	5	6	7	7	5	5	5	5	5	7	7	7	7	7	20	20	61	64	61	64
46P	6	6	7	7	7	5	7	7	5	7	5	5	4	4	20	20	61	61	61	61
47P	4	4	5	5	5	5	7	7	7	7	7	7	7	7	20	20	62	62	62	62
48P	6	5	5	5	5	5	7	7	7	7	7	7	7	7	20	20	64	65	64	65
49P	6	6	7	7	5	5	7	7	5	5	5	5	7	7	20	20	60	60	60	60
